# Supplementary material for: Paradoxical epigenetic regulation of XAF1 mediates plasticity towards adaptive resistance evolution in MGMT-methylated glioblastoma
Source: Sci Rep. 2019 Oct 1;9:14072. doi: 10.1038/s41598-019-50489-2 (PMC6773736; doi:10.1038/s41598-019-50489-2)
Supplement: Supplementary file 2 — Dataset1 [file 41598_2019_50489_MOESM2_ESM.xlsx]

## Sheet: Gene Signature
Supplementary Table1: Gene signature
ProbeId	In U133A	Symbol	GeneID	Alias	Type	Location	Description	Sense	FC	Tot	In U138 or U87	T98	U138	U251	U87	T98	U138	U251	U87	T98G-Control	T98G-TMZ	U138-Control	U138-TMZ	U251-Control	U251-TMZ	U87-Control	U87-TMZ
201744_s_at	U133A	LUM	4060	LDC SLRR2D	rna_protein-coding	12q21.33	lumican	Sense	5.63906	2	1	0	0	1	1	2.00813	-0.089012	4.86621	6.41192	3.72251	5.73064	11.8148	11.7258	3.63663	8.50284	3.63236	10.0443
205856_at	U133A	SLC14A1	6563	HUT11 HsT1341 JK RACH1 RACH2 UT-B1 UT1 UTE	rna_protein-coding	18q12.3	solute carrier family 14 member 1 (Kidd blood group)	Uncertain	4.71297	2	1	0	0	1	1	-0.269144	-0.35522	5.15972	4.26623	5.36394	5.09479	2.41285	2.05763	3.24893	8.40865	1.94987	6.2161
203021_at	U133A	SLPI	6590	ALK1 ALP BLPI HUSI HUSI-I MPI WAP4 WFDC4	rna_protein-coding|genomic_protein-coding	20q13.12	secretory leukocyte peptidase inhibitor	Sense	4.0286	2	1	0	0	1	1	-0.074533	-0.27515	2.80009	5.25711	10.6182	10.5436	5.86439	5.58924	7.69757	10.4977	5.73123	10.9883
207173_x_at	U133A	CDH11	1009	CAD11 CDHOB OB OSF-4	rna_protein-coding|genomic_protein-coding	16q21	cadherin 11	Sense	3.8465	2	1	0	0	1	1	0.902471	-0.342665	1.16654	6.52646	9.40636	10.3088	10.5084	10.1658	10.0322	11.1987	2.41907	8.94553
227140_at	#N/A	INHBA	3624	EDF FRP	rna_protein-coding	7p14.1	inhibin beta A subunit	Sense	3.77577	3	1	1	0	1	1	-1.52684	-0.439546	3.82231	3.72923	8.07242	6.54558	8.53727	8.09773	2.54386	6.36617	5.57834	9.30757
202869_at	U133A	OAS1	4938	E18/E16 IFI-4 OIAS OIASI	rna_protein-coding	12q24.13	2'-5'-oligoadenylate synthetase 1	Uncertain	3.6632	2	1	0	0	1	1	-0.448973	-0.661972	4.69834	2.62805	6.73748	6.28851	4.95248	4.29051	4.53646	9.2348	4.34811	6.97616
227758_at	#N/A	RERG	85004	---	rna_protein-coding	12p12.3	RAS like estrogen regulated growth inhibitor	Sense	3.54094	3	1	0	1	1	1	0.057478	-1.49235	3.38696	3.69491	1.94754	2.00501	7.07288	5.58053	3.21162	6.59858	2.69375	6.38866
220979_s_at	U133A	ST6GALNAC5	81849	SIAT7-E SIAT7E ST6GalNAcV	rna_protein-coding	1p31.1	ST6 N-acetylgalactosaminide alpha-2,6-sialyltransferase 5	Sense	3.46458	2	1	0	0	1	1	-0.120542	-1.81825	3.76194	3.16723	2.52845	2.4079	4.45271	2.63446	4.45163	8.21356	2.89635	6.06357
229147_at	#N/A	RASSF6	166824	---	rna_protein-coding	4q13.3	Ras association domain family member 6	Sense	3.45789	2	1	0	0	1	1	-0.323504	-0.701887	3.18379	3.73199	2.64346	2.31996	3.11772	2.41583	3.454	6.63779	2.87911	6.6111
214022_s_at	U133A	IFITM1	8519	9-27 CD225 DSPA2a IFI17 LEU13	rna_protein-coding	11p15.5	interferon induced transmembrane protein 1	Sense	3.40708	2	1	0	0	1	1	0.368685	-0.15661	2.82451	3.98964	10.9929	11.3616	5.92331	5.7667	9.65857	12.4831	5.43149	9.42113
202291_s_at	U133A	MGP	4256	GIG36 MGLAP NTI	rna_protein-coding|genomic_protein-coding	12p12.3	matrix Gla protein	Sense	3.18213	3	1	1	0	1	1	1.0625	-0.706849	1.08802	5.27625	6.875	7.93749	3.08339	2.37654	9.15623	10.2442	3.68075	8.957
203066_at	U133A	CHST15	51363	BRAG GALNAC4S-6ST	rna_protein-coding|genomic_protein-coding	10q26.13	carbohydrate sulfotransferase 15	Sense	2.98012	2	1	0	0	1	1	0.299576	0.229006	1.72966	4.23057	9.66225	9.96183	5.89681	6.12582	7.8628	9.59246	3.19119	7.42176
229242_at	#N/A	TNFSF15	9966	TL1 TL1A TNLG1B VEGI VEGI192A	rna_protein-coding|genomic_protein-coding	9q32	TNF superfamily member 15	Sense	2.83474	2	1	0	0	1	1	-1.02635	0.215164	3.38139	2.28809	5.51136	4.48502	4.09554	4.31071	4.23016	7.61155	3.77603	6.06412
225975_at	#N/A	PCDH18	54510	PCDH68L	rna_protein-coding	4q28.3	protocadherin 18	Sense	2.75176	2	1	0	0	1	1	0.335445	-0.835038	1.96533	3.5382	11.7183	12.0538	9.64042	8.80538	7.40445	9.36978	6.03852	9.57672
210229_s_at	U133A	CSF2	1437	GMCSF	rna_protein-coding|genomic_protein-coding	5q31.1	colony stimulating factor 2	Sense	2.73523	3	1	1	0	1	1	-1.68965	0.575955	3.36179	2.10867	6.63248	4.94283	6.65771	7.23367	4.93099	8.29278	6.10485	8.21351
228108_at	#N/A	PPM1L	151742	PP2C-epsilon PP2CE PPM1-LIKE	rna_protein-coding	3q25.33-q26.1	protein phosphatase, Mg2+/Mn2+ dependent 1L	Sense	2.73448	2	1	0	0	1	1	0.29487	-0.270233	2.89356	2.57539	5.26618	5.56105	5.07681	4.80658	4.67061	7.56417	4.01345	6.58884
208747_s_at	U133A	C1S	716	EDSPD2	rna_protein-coding|genomic_protein-coding	12p13.31	complement C1s	Sense	2.71627	2	1	0	0	1	1	0.067487	-0.360043	3.47107	1.96147	11.442	11.5095	10.6479	10.2879	5.45506	8.92613	8.3519	10.3134
203700_s_at	U133A	DIO2	1734	5DII D2 DIOII SelY TXDI2	rna_protein-coding	14q31.1	iodothyronine deiodinase 2	Uncertain	2.71131	2	1	0	0	1	1	-1.05628	0.164897	1.97181	3.4508	5.78016	4.72388	4.13094	4.29584	6.93018	8.90199	4.09368	7.54448
205870_at	U133A	BDKRB2	624	B2R BK-2 BK2 BKR2 BRB2	rna_protein-coding|genomic_protein-coding	14q32.2	bradykinin receptor B2	Sense	2.66128	3	1	1	0	1	1	-1.62265	-0.823035	3.01428	2.30828	7.3214	5.69874	6.52935	5.70632	5.05834	8.07261	8.16203	10.4703
209719_x_at	U133A	SERPINB3	6317	HsT1196 SCC SCCA-1 SCCA-PD SCCA1 SSCA1 T4-A	rna_protein-coding	18q21.33	serpin family B member 3	Sense	2.60452	2	1	0	0	1	1	-0.333682	0.050884	1.94051	3.26854	4.18312	3.84944	3.35638	3.40727	4.09221	6.03272	4.96554	8.23408
205498_at	U133A	GHR	2690	GHBP GHIP	rna_protein-coding|genomic_protein-coding	5p13.1-p12	growth hormone receptor	Sense	2.60333	2	1	0	0	1	1	0.826163	0.287158	3.04856	2.1581	3.98385	4.81001	6.75563	7.04279	3.26612	6.31468	4.78481	6.94291
214476_at	U133A	TFF2	7032	SML1 SP	rna_protein-coding	21q22.3	trefoil factor 2	Sense	2.59773	2	1	0	0	1	1	-0.285279	0.047141	1.26542	3.93003	4.64951	4.36423	4.99333	5.04047	5.23862	6.50404	4.78645	8.71649
206932_at	U133A	CH25H	9023	C25H	rna_protein-coding|genomic_protein-coding	10q23.31	cholesterol 25-hydroxylase	Sense	2.59082	2	1	0	0	1	1	0.400981	-0.472078	2.82689	2.35475	3.16173	3.56271	10.809	10.3369	4.97951	7.8064	7.41291	9.76765
204994_at	U133A	MX2	4600	MXB	rna_protein-coding|genomic_protein-coding	21q22.3	MX dynamin like GTPase 2	Sense	2.49981	2	1	0	0	1	1	-0.493909	-0.170994	3.77655	1.22307	7.75968	7.26577	5.34655	5.17555	5.13015	8.90671	6.06643	7.28951
209785_s_at	U133A	PLA2G4C	8605	CPLA2-gamma	rna_protein-coding|genomic_protein-coding	19q13.33	phospholipase A2 group IVC	Sense	2.45757	2	1	0	0	1	1	-0.551728	-0.139452	2.98961	1.92553	8.91931	8.36758	5.89936	5.75991	4.4464	7.436	4.94755	6.87308
201315_x_at	U133A	IFITM2	10581	1-8D DSPA2c	rna_protein-coding|genomic_protein-coding	11p15.5	interferon induced transmembrane protein 2	Sense	2.4391	2	1	0	0	1	1	0.185287	-0.368074	2.34398	2.53421	12.0034	12.1887	9.71714	9.34906	9.43197	11.7759	8.82925	11.3635
218986_s_at	U133A	DDX60	55601	---	rna_protein-coding|genomic_protein-coding	4q32.3	DExD/H-box helicase 60	Sense	2.41279	2	1	0	0	1	1	0.18763	-0.796115	3.60727	1.21831	6.84422	7.03185	7.88087	7.08475	5.36133	8.9686	5.80273	7.02105
1568604_a_at	#N/A	CADPS	8618	CADPS1 CAPS CAPS1 UNC-31	rna_protein-coding	3p14.2	calcium dependent secretion activator	Sense	2.38279	2	1	0	0	1	1	-0.251896	0.058085	3.58877	1.17682	3.78356	3.53166	7.1012	7.15928	4.39365	7.98241	8.20437	9.38118
225809_at	#N/A	PARM1	25849	Cipar1 DKFZP564O0823 PARM-1 WSC4	rna_protein-coding	4q13.3	prostate androgen-regulated mucin-like protein 1	Sense	2.37438	2	1	0	0	1	1	0.294964	0.005043	1.44675	3.30201	4.29449	4.58945	5.78169	5.78674	6.6418	8.08854	4.17149	7.4735
215506_s_at	U133A	DIRAS3	9077	ARHI NOEY2	rna_protein-coding|genomic_protein-coding	1p31.3	DIRAS family GTPase 3	Sense	2.31668	2	1	0	0	1	1	-0.390445	-0.747114	1.4227	3.21066	2.59784	2.20739	4.39881	3.6517	6.30699	7.72969	7.39444	10.6051
229222_at	#N/A	ACSS3	79611	---	rna_protein-coding	12q21.31	acyl-CoA synthetase short-chain family member 3	Sense	2.25984	2	1	0	0	1	1	0.356285	-0.38388	2.79528	1.7244	4.0924	4.44869	7.58906	7.20518	5.13627	7.93155	5.02759	6.75199
201150_s_at	U133A	TIMP3	7078	HSMRK222 K222 K222TA2 SFD	rna_protein-coding|genomic_protein-coding	22q12.3	TIMP metallopeptidase inhibitor 3	Sense	2.25577	2	1	0	0	1	1	-0.165308	-1.15539	1.68708	2.82446	11.8342	11.6689	4.62644	3.47106	6.75765	8.44473	6.82621	9.65068
214702_at	U133A	FN1	2335	CIG ED-B FINC FN FNZ GFND GFND2 LETS MSF	rna_protein-coding|genomic_protein-coding	2q35	fibronectin 1	Sense	2.23889	2	1	0	0	1	1	0.274539	-0.929446	3.43678	1.041	2.55948	2.83402	6.53002	5.60057	2.61008	6.04685	5.52045	6.56145
212646_at	U133A	RFTN1	23180	MIG2 PIB10 PIG9 RAFTLIN	rna_protein-coding	3p24.3	raftlin, lipid raft linker 1	Sense	2.21136	2	1	0	0	1	1	-0.131209	-0.45948	1.9723	2.45043	10.5787	10.4475	10.837	10.3775	6.3133	8.28559	7.35511	9.80554
214456_x_at	U133A	SAA1	6288	PIG4 SAA SAA2 TP53I4	rna_protein-coding|genomic_protein-coding	11p15.1	serum amyloid A1	Sense	2.20055	3	1	1	0	1	1	-1.89776	0.226198	1.3366	3.06449	6.87513	4.97738	5.9528	6.179	4.72027	6.05687	4.99522	8.05971
214761_at	U133A	ZNF423	23090	Ebfaz JBTS19 NPHP14 OAZ Roaz ZFP423 Zfp104 hOAZ	rna_protein-coding	16q12.1	zinc finger protein 423	Sense	2.19557	2	1	0	0	1	1	0.980854	0.165698	1.14785	3.24329	4.41668	5.39754	2.89588	3.06158	5.92819	7.07603	3.28168	6.52498
213992_at	U133A	COL4A6	1288	CXDELq22.3 DELXq22.3 DFNX6	rna_protein-coding|genomic_protein-coding	Xq22.3	collagen type IV alpha 6 chain	Sense	2.19363	2	1	0	0	1	1	0.982546	-0.347508	1.61715	2.77011	3.0143	3.99685	4.36438	4.01687	8.45081	10.068	7.89175	10.6619
212096_s_at	U133A	MTUS1	57509	ATBP ATIP ATIP3 ICIS MP44 MTSG1	rna_protein-coding|genomic_protein-coding	8p22	microtubule associated scaffold protein 1	Sense	2.1766	3	1	1	0	1	1	-1.28627	1.22126	1.79578	2.55743	8.82301	7.53674	3.03781	4.25907	7.48648	9.28226	3.82262	6.38005
206133_at	U133A	XAF1	54739	BIRC4BP HSXIAPAF1 XIAPAF1	rna_protein-coding	17p13.1	XIAP associated factor 1	Sense	2.15305	2	1	0	0	1	1	0.098841	-0.570713	2.22133	2.08476	8.37671	8.47555	7.56639	6.99568	3.95984	6.18117	4.16078	6.24554
205352_at	U133A	SERPINI1	5274	PI12 neuroserpin	rna_protein-coding|genomic_protein-coding	3q26.1	serpin family I member 1	Sense	2.12205	3	1	1	0	1	1	2.46409	-0.486292	2.26116	1.98293	5.4248	7.8889	7.5588	7.07251	7.34166	9.60281	6.48231	8.46524
213375_s_at	U133A	N4BP2L1	90634	CG018	rna_protein-coding	13q13.1	NEDD4 binding protein 2 like 1	Sense	2.11514	2	1	0	0	1	1	-0.158456	-0.518548	1.04326	3.18703	8.35047	8.19201	5.95506	5.43652	4.983	6.02626	3.39793	6.58496
242385_at	#N/A	RORB	6096	NR1F2 ROR-BETA RZR-BETA RZRB bA133M9.1	genomic_protein-coding|rna_protein-coding	9q21.13	RAR related orphan receptor B	Sense	2.08818	2	1	0	0	1	1	-0.064728	-2.42285	1.0482	3.12815	2.50969	2.44496	5.14985	2.727	4.96028	6.00848	2.97792	6.10607
230109_at	#N/A	PDE7B	27115	bA472E5.1	rna_protein-coding|genomic_protein-coding	6q23.3	phosphodiesterase 7B	Sense	2.05573	2	1	0	0	1	1	0.506565	-0.894165	1.86523	2.24622	4.13094	4.6375	7.11646	6.22229	4.26179	6.12702	4.75759	7.00381
228640_at	#N/A	PCDH7	5099	BH-Pcdh BHPCDH PPP1R120	rna_protein-coding	4p15.1	protocadherin 7	Sense	2.0091	2	1	0	0	1	1	-0.156287	-0.320407	1.4684	2.5498	1.9429	1.78661	9.91508	9.59467	6.68229	8.15069	7.69144	10.2412
212203_x_at	U133A	IFITM3	10410	1-8U DSPA2b IP15	rna_protein-coding	11p15.5	interferon induced transmembrane protein 3	Sense	2.00431	2	1	0	0	1	1	0.289594	-0.138467	2.26123	1.74738	12.396	12.6856	10.9615	10.823	10.4642	12.7254	10.0436	11.7909
210413_x_at	U133A	SERPINB4	6318	LEUPIN PI11 SCCA-2 SCCA1 SCCA2	rna_protein-coding|genomic_protein-coding	18q21.33	serpin family B member 4	Sense	1.95947	2	1	0	0	1	1	-0.112084	-0.096812	1.75207	2.16686	4.40704	4.29496	4.34925	4.25244	4.49124	6.24331	5.88422	8.05108
221577_x_at	U133A	GDF15	9518	GDF-15 MIC-1 MIC1 NAG-1 PDF PLAB PTGFB	rna_protein-coding|genomic_protein-coding	19p13.11	growth differentiation factor 15	Sense	1.95884	2	1	0	0	1	1	0.517657	-0.068401	1.64352	2.27416	8.87058	9.38824	4.71528	4.64688	8.89957	10.5431	8.03763	10.3118
228186_s_at	#N/A	RSPO3	84870	CRISTIN1 PWTSR THSD2	rna_protein-coding	6q22.33	R-spondin 3	Sense	1.92619	2	1	0	0	1	1	0.497799	-0.684772	1.49562	2.35675	3.27815	3.77595	9.50072	8.81595	4.8981	6.39372	8.38093	10.7377
206026_s_at	U133A	TNFAIP6	7130	TSG-6 TSG6	rna_protein-coding|genomic_protein-coding	2q23.3	TNF alpha induced protein 6	Sense	1.90895	2	1	0	0	1	1	-0.349024	-0.30114	1.75691	2.06098	3.21928	2.87025	9.02614	8.725	5.54978	7.30668	5.55344	7.61443
218541_s_at	U133A	C8orf4	56892	TC-1 TC1	rna_protein-coding	8p11.21	chromosome 8 open reading frame 4	Sense	1.90562	2	1	0	0	1	1	-0.690623	-0.236978	1.58938	2.22185	4.51791	3.82729	3.29915	3.06217	7.41732	9.00671	6.72496	8.94682
211911_x_at	U133A	HLA-B	3106	AS B-4901 HLAB	rna_protein-coding	6p21.33	major histocompatibility complex, class I, B	Uncertain	1.89098	2	1	0	0	1	1	0.038771	0.039955	2.25356	1.5284	12.0627	12.1015	10.7311	10.771	10.2341	12.4876	10.8107	12.3391
239587_at	#N/A	TLR3	7098	CD283 IIAE2	rna_protein-coding|genomic_protein-coding	4q35.1	toll like receptor 3	Sense	1.88982	2	1	0	0	1	1	0.830993	-0.936504	2.43359	1.34606	4.73764	5.56864	7.6519	6.71539	3.6587	6.09228	6.1548	7.50085
201427_s_at	U133A	SELENOP	6414	SELP SEPP SEPP1 SeP	rna_protein-coding|genomic_protein-coding	5p12	selenoprotein P	Sense	1.83816	2	1	0	0	1	1	0.798034	-0.499636	1.23291	2.44341	6.69916	7.49719	8.57612	8.07648	7.77233	9.00524	5.5984	8.04181
202145_at	U133A	LY6E	4061	RIG-E RIGE SCA-2 SCA2 TSA-1	rna_protein-coding|genomic_protein-coding	8q24.3	lymphocyte antigen 6 family member E	Sense	1.82835	2	1	0	0	1	1	0.282627	-0.120203	1.76991	1.88679	8.60209	8.88471	6.98194	6.86174	5.93534	7.70525	5.92196	7.80875
228885_at	#N/A	MAMDC2	256691	---	rna_protein-coding	9q21.12	MAM domain containing 2	Sense	1.81882	2	1	0	0	1	1	0.699428	-0.289815	1.46727	2.17037	2.2156	2.91503	2.39807	2.10826	7.25373	8.72099	6.37309	8.54346
227911_at	#N/A	ARHGAP28	79822	---	rna_protein-coding	18p11.31	Rho GTPase activating protein 28	Sense	1.81805	2	1	0	0	1	1	0.604839	-1.72197	2.57216	1.06394	7.71403	8.31887	5.30343	3.58145	4.96036	7.53252	6.66284	7.72679
202800_at	U133A	SLC1A3	6507	EA6 EAAT1 GLAST GLAST1	rna_protein-coding|genomic_protein-coding	5p13.2	solute carrier family 1 member 3	Sense	1.81527	2	1	0	0	1	1	0.05237	0.046078	2.04017	1.59038	6.23045	6.28282	7.60662	7.6527	8.08109	10.1213	7.68363	9.27401
209396_s_at	U133A	CHI3L1	1116	ASRT7 CGP-39 GP-39 GP39 HC-gp39 HCGP-3P YKL-40 YKL40 YYL-40 hCGP-39	rna_protein-coding|genomic_protein-coding	1q32.1	chitinase 3 like 1	Sense	1.80172	3	1	1	0	1	1	1.36253	0.136356	2.13955	1.46389	8.20391	9.56644	6.93951	7.07587	7.40254	9.54209	10.673	12.1369
209156_s_at	U133A	COL6A2	1292	BTHLM1 PP3610 UCMD1	rna_protein-coding|genomic_protein-coding	21q22.3	collagen type VI alpha 2 chain	Sense	1.79308	2	1	0	0	1	1	-0.204994	-0.268768	2.46261	1.12355	9.75796	9.55296	10.3014	10.0327	8.15787	10.6205	9.78784	10.9114
212942_s_at	U133A	CEMIP	57214	CCSP1 HYBID KIAA1199 TMEM2L	rna_protein-coding|genomic_protein-coding	15q25.1	cell migration inducing hyaluronan binding protein	Sense	1.78436	3	1	0	1	1	1	-0.505392	1.07604	1.39556	2.17315	8.95232	8.44693	8.64073	9.71676	8.35771	9.75327	7.57218	9.74534
204036_at	U133A	LPAR1	1902	EDG2 GPR26 Gpcr26 LPA1 Mrec1.3 VZG1 edg-2 rec.1.3 vzg-1	rna_protein-coding	9q31.3	lysophosphatidic acid receptor 1	Sense	1.76615	2	1	0	0	1	1	-0.48658	-0.372042	1.12123	2.41108	9.26642	8.77984	10.2059	9.83391	6.97265	8.09388	6.00985	8.42093
226769_at	#N/A	FIBIN	387758	---	rna_protein-coding|genomic_protein-coding	11p14.2	fin bud initiation factor homolog (zebrafish)	Sense	1.75097	3	1	1	0	1	1	2.0384	-0.370122	2.2203	1.28164	6.50656	8.54496	5.96291	5.59279	5.34443	7.56472	7.43587	8.71751
211668_s_at	U133A	PLAU	5328	ATF BDPLT5 QPD UPA URK u-PA	rna_protein-coding|genomic_protein-coding	10q22.2	plasminogen activator, urokinase	Sense	1.7403	3	1	1	0	1	1	-1.61173	0.132134	1.17827	2.30234	6.82617	5.21444	4.05629	4.18842	7.61287	8.79114	7.32576	9.6281
211529_x_at	U133A	HLA-G	3135	MHC-G	rna_protein-coding	6p22.1	major histocompatibility complex, class I, G	Uncertain	1.68544	2	1	0	0	1	1	0.069867	-0.094536	2.02128	1.34961	11.6142	11.6841	10.0202	9.92565	9.99177	12.013	10.0721	11.4217
239582_at	#N/A	PML	5371	MYL PP8675 RNF71 TRIM19	rna_protein-coding|genomic_protein-coding	15q24.1	promyelocytic leukemia	Sense	1.67628	2	1	0	0	1	1	-0.380296	-0.468826	1.84849	1.50407	6.74265	6.36236	6.42709	5.95826	6.16213	8.01062	5.11007	6.61414
213905_x_at	U133A	BGN	633	DSPG1 MRLS PG-S1 PGI SEMDX SLRR1A	rna_protein-coding	Xq28	biglycan	Uncertain	1.67154	2	1	0	0	1	1	-0.261332	-0.846599	1.28049	2.0626	5.94583	5.68449	7.56391	6.71732	7.49659	8.77708	4.4512	6.5138
213800_at	U133A	CFH	3075	AHUS1 AMBP1 ARMD4 ARMS1 CFHL3 FH FHL1 HF HF1 HF2 HUS	rna_protein-coding|genomic_protein-coding	1q31.3	complement factor H	Sense	1.66472	3	1	1	0	1	1	1.39889	-0.194822	2.25753	1.0719	5.57545	6.97434	8.99504	8.80022	4.36657	6.62411	7.56828	8.64018
209975_at	U133A	CYP2E1	1571	CPE1 CYP2E P450-J P450C2E	rna_protein-coding|genomic_protein-coding	10q26.3	cytochrome P450 family 2 subfamily E member 1	Sense	1.62903	2	1	0	0	1	1	-0.274761	-0.7398	1.31815	1.9399	5.89961	5.62484	5.83156	5.09176	5.85226	7.17041	5.15207	7.09197
222835_at	#N/A	THSD4	79875	ADAMTSL-6 ADAMTSL6 FVSY9334 PRO34005	rna_protein-coding	15q23	thrombospondin type 1 domain containing 4	Sense	1.6162	2	1	0	0	1	1	-0.330654	0.339764	2.19843	1.03396	4.41041	4.07975	5.21373	5.55349	7.69236	9.89079	9.23856	10.2725
219209_at	U133A	IFIH1	64135	AGS7 Hlcd IDDM19 MDA-5 MDA5 RLR-2 SGMRT1	rna_protein-coding	2q24.2	interferon induced with helicase C domain 1	Sense	1.61028	2	1	0	0	1	1	-0.389631	-0.518879	1.60619	1.61438	7.00961	6.61998	7.05658	6.5377	7.49063	9.09683	5.27432	6.8887
219572_at	U133A	CADPS2	93664	CAPS2	rna_protein-coding	7q31.32	calcium dependent secretion activator 2	Sense	1.60473	2	1	0	0	1	1	0.327846	0.088353	2.17665	1.03282	6.95648	7.28433	7.41912	7.50747	3.97744	6.15409	7.24444	8.27726
204948_s_at	U133A	FST	10468	FS	rna_protein-coding|genomic_protein-coding	5q11.2	follistatin	Sense	1.58415	2	1	0	0	1	1	0.055616	-0.88264	1.48233	1.68597	7.51042	7.56604	8.43635	7.55371	6.45791	7.94024	7.59548	9.28145
227870_at	#N/A	IGDCC4	57722	DDM36 NOPE	rna_protein-coding	15q22.31	immunoglobulin superfamily DCC subclass member 4	Sense	1.58213	2	1	0	0	1	1	-0.358922	-0.37539	1.38219	1.78208	3.92123	3.56231	9.78726	9.41187	6.13359	7.51577	5.89757	7.67965
201893_x_at	U133A	DCN	1634	CSCD DSPG2 PG40 PGII PGS2 SLRR1B	rna_protein-coding	12q21.33	decorin	Sense	1.55843	3	1	1	0	1	1	1.58317	-0.38283	1.70981	1.40706	5.67065	7.25382	11.6065	11.2237	5.79823	7.50804	7.47886	8.88592
228523_at	#N/A	NANOS1	340719	EC_Rep1a NOS-1 NOS1 SPGF12 ZC2HC12A	rna_protein-coding|genomic_protein-coding	10q26.11	nanos C2HC-type zinc finger 1	Sense	1.53505	2	1	0	0	1	1	-0.184927	-1.45911	1.02842	2.04169	6.75225	6.56733	4.29731	2.8382	8.26767	9.29609	4.93261	6.9743
228918_at	#N/A	SLC43A2	124935	LAT4	rna_protein-coding	17p13.3	solute carrier family 43 member 2	Sense	1.52892	2	1	0	0	1	1	0.262086	0.568654	1.2384	1.81944	4.98756	5.24965	4.97766	5.54631	5.81402	7.05242	5.03101	6.85045
213125_at	U133A	OLFML2B	25903	---	rna_protein-coding	1q23.3	olfactomedin like 2B	Sense	1.52505	2	1	0	0	1	1	-0.777374	-0.407798	1.6679	1.3822	6.88464	6.10726	7.65997	7.25218	6.21107	7.87896	8.27458	9.65678
211799_x_at	U133A	HLA-C	3107	D6S204 HLA-JY3 HLAC HLC-C MHC PSORS1	rna_protein-coding	6p21.33	major histocompatibility complex, class I, C	Uncertain	1.4967	2	1	0	0	1	1	0.195173	-0.039887	1.72552	1.26787	10.4224	10.6176	9.13433	9.09445	8.94196	10.6675	9.02418	10.2921
226021_at	#N/A	RDH10	157506	SDR16C4	rna_protein-coding|genomic_protein-coding	8q21.11	retinol dehydrogenase 10	Sense	1.48158	3	1	1	0	1	1	1.18085	0.234847	1.64275	1.32041	7.91651	9.09736	7.00905	7.24389	8.12669	9.76944	7.00223	8.32264
212067_s_at	U133A	C1R	715	EDSPD1	rna_protein-coding|genomic_protein-coding	12p13.31	complement C1r	Sense	1.47203	2	1	0	0	1	1	0.01721	-0.446003	1.1481	1.79596	10.9284	10.9457	9.40494	8.95893	7.71462	8.86272	8.45981	10.2558
221875_x_at	U133A	HLA-F	3134	CDA12 HLA-5.4 HLA-CDA12 HLAF	rna_protein-coding	6p22.1	major histocompatibility complex, class I, F	Sense	1.46204	2	1	0	0	1	1	0.049682	-0.119373	1.57716	1.34693	11.3183	11.3679	9.84627	9.7269	10.2449	11.8221	9.84711	11.194
213428_s_at	U133A	COL6A1	1291	BTHLM1 OPLL UCHMD1	rna_protein-coding|genomic_protein-coding	21q22.3	collagen type VI alpha 1 chain	Sense	1.44697	2	1	0	0	1	1	-0.18493	-0.328062	1.42053	1.47341	11.6429	11.458	12.6605	12.3324	11.3309	12.7514	11.2363	12.7097
212886_at	U133A	CCDC69	26112	---	rna_protein-coding	5q33.1	coiled-coil domain containing 69	Sense	1.44616	2	1	0	0	1	1	0.293111	-0.034087	1.01864	1.87369	6.33453	6.62764	4.60763	4.57354	5.15558	6.17422	4.87395	6.74764
222784_at	#N/A	SMOC1	64093	OAS	rna_protein-coding	14q24.2	SPARC related modular calcium binding 1	Sense	1.44309	2	1	0	0	1	1	-0.384571	-0.040961	1.25141	1.63476	6.66469	6.28012	6.21562	6.17466	6.18022	7.43163	8.50535	10.1401
218704_at	U133A	RNF43	54894	RNF124 SSPCS URCC	rna_protein-coding|genomic_protein-coding	17q22	ring finger protein 43	Sense	1.43804	2	1	0	0	1	1	-0.255799	-0.207746	1.35264	1.52344	4.68825	4.43245	4.67898	4.47123	5.09196	6.4446	5.06858	6.59202
228390_at	#N/A	RAB30	27314	---	rna_protein-coding	11q14.1	RAB30, member RAS oncogene family	Sense	1.41733	2	1	0	0	1	1	0.508668	-1.01666	1.30487	1.52979	7.12728	7.63595	5.61952	4.60286	6.31946	7.62432	4.60963	6.13942
201117_s_at	U133A	CPE	1363	CPH	rna_protein-coding	4q32.3	carboxypeptidase E	Sense	1.40721	2	1	0	0	1	1	0.109637	-0.269458	1.15394	1.66048	8.43936	8.549	7.52527	7.25581	8.33686	9.4908	8.10875	9.76923
228962_at	#N/A	PDE4D	5144	ACRDYS2 DPDE3 HSPDE4D PDE43 PDE4DN2 STRK1	rna_protein-coding	5q11.2-q12.1	phosphodiesterase 4D	Sense	1.40019	2	1	0	0	1	1	0.811707	0.365897	1.26762	1.53276	3.42776	4.23947	3.98123	4.34713	4.85072	6.11835	5.0738	6.60656
212019_at	U133A	RSL1D1	26156	CSIG L12 PBK1 UTP30	rna_protein-coding	16p13.13	ribosomal L1 domain containing 1	Sense	1.38232	2	1	0	0	1	1	0.14654	-0.01336	1.08356	1.68107	6.88357	7.03011	6.12132	6.10796	6.15684	7.2404	5.66613	7.34721
204135_at	U133A	FILIP1L	11259	DOC-1 DOC1 GIP130 GIP90	rna_protein-coding	3q12.1	filamin A interacting protein 1 like	Sense	1.36847	2	1	0	0	1	1	0.213588	-0.580825	1.22936	1.50758	8.58074	8.79433	7.73929	7.15847	8.85683	10.0862	7.2976	8.80518
201473_at	U133A	JUNB	3726	AP-1	rna_protein-coding|genomic_protein-coding	19p13.13	JunB proto-oncogene, AP-1 transcription factor subunit	Sense	1.35898	2	1	0	0	1	1	0.168565	-0.101067	1.65932	1.05863	7.19996	7.36852	8.15613	8.05507	7.33594	8.99526	6.56421	7.62284
200904_at	U133A	HLA-E	3133	HLA-6.2 QA1	rna_protein-coding|genomic_protein-coding	6p22.1	major histocompatibility complex, class I, E	Sense	1.34887	2	1	0	0	1	1	-0.118324	-0.454066	1.32988	1.36786	9.08177	8.96345	8.04782	7.59375	8.55831	9.88819	7.92237	9.29023
226731_at	#N/A	ITGA1	3672	CD49a VLA1	rna_protein-coding	5q11.2	integrin subunit alpha 1	Uncertain	1.34487	2	1	0	0	1	1	-0.545544	-0.018729	1.57231	1.11743	6.71318	6.16763	6.58466	6.56593	5.16458	6.73689	5.85248	6.96991
204070_at	U133A	RARRES3	5920	HRASLS4 HRSL4 PLA1/2-3 RIG1 TIG3	rna_protein-coding	11q12.3	retinoic acid receptor responder 3	Sense	1.34385	2	1	0	0	1	1	0.043453	-0.24865	1.18098	1.50671	8.71031	8.75377	6.72795	6.4793	6.70413	7.88511	6.71465	8.22136
227062_at	#N/A	NEAT1	283131	LINC00084 NCRNA00084 TncRNA VINC	rna_ncRNA	11q13.1	nuclear paraspeckle assembly transcript 1 (non-protein coding)	Sense	1.33939	2	1	0	0	1	1	0.524263	0.27838	1.44084	1.23794	9.69307	10.2173	7.45932	7.7377	6.00931	7.45015	6.81687	8.05482
227059_at	#N/A	GPC6	10082	OMIMD1	rna_protein-coding	13q31.3-q32.1	glypican 6	Sense	1.32883	2	1	0	0	1	1	0.172856	-0.329515	1.04058	1.61709	3.7745	3.94736	9.93156	9.60205	8.792	9.83258	9.81868	11.4358
211368_s_at	U133A	CASP1	834	ICE IL1BC P45	rna_protein-coding	11q22.3	caspase 1	Sense	1.32566	2	1	0	0	1	1	0.401276	-0.371295	1.61688	1.03445	10.0649	10.4662	9.3685	8.99721	6.01692	7.6338	6.42062	7.45507
225667_s_at	#N/A	FAM84A	151354	NSE1 PP11517	rna_protein-coding	2p24.3	family with sequence similarity 84 member A	Sense	1.32539	2	1	0	0	1	1	-0.186481	-0.27799	1.1174	1.53338	4.34826	4.16178	6.11114	5.83315	7.3602	8.47759	6.48896	8.02234
212372_at	U133A	MYH10	4628	NMMHC-IIB NMMHCB	rna_protein-coding	17p13.1	myosin heavy chain 10	Sense	1.29765	2	1	0	0	1	1	-0.158539	0.405783	1.08502	1.51028	11.0216	10.863	9.64161	10.0474	8.38837	9.47339	6.01897	7.52926
205073_at	U133A	CYP2J2	1573	CPJ2 CYPIIJ2	rna_protein-coding|genomic_protein-coding	1p32.1	cytochrome P450 family 2 subfamily J member 2	Sense	1.27452	2	1	0	0	1	1	-0.062262	-0.179466	1.12115	1.42788	4.58785	4.52559	6.3549	6.17544	5.23051	6.35166	4.85644	6.28432
207379_at	U133A	EDIL3	10085	DEL1	rna_protein-coding	5q14.3	EGF like repeats and discoidin domains 3	Sense	1.19728	2	1	0	0	1	1	0.056328	-0.9448	1.3317	1.06286	3.15903	3.21536	4.53775	3.59294	5.32217	6.65387	5.72217	6.78503
211429_s_at	U133A	SERPINA1	5265	A1A A1AT AAT PI PI1 PRO2275 alpha1AT	rna_protein-coding|genomic_protein-coding	14q32.13	serpin family A member 1	Sense	1.18017	2	1	0	0	1	1	-0.474165	-0.011173	1.05673	1.30361	5.03094	4.55677	4.4445	4.43333	5.91629	6.97302	8.15881	9.46242
235104_at	#N/A	ERAP2	64167	L-RAP LRAP	rna_protein-coding|genomic_protein-coding	5q15	endoplasmic reticulum aminopeptidase 2	Sense	1.17084	2	1	0	0	1	1	0.310113	-0.339276	1.18157	1.16012	7.79151	8.10162	5.14288	4.80361	6.20019	7.38176	7.61427	8.77439
225344_at	#N/A	NCOA7	135112	ERAP140 ESNA1 NCOA7-AS Nbla00052 Nbla10993 TLDC4 dJ187J11.3	rna_protein-coding	6q22.31-q22.32	nuclear receptor coactivator 7	Sense	1.14518	2	1	0	0	1	1	-0.186005	0.225504	1.13218	1.15819	11.3473	11.1613	9.03949	9.265	9.33938	10.4716	8.79231	9.9505
242907_at	#N/A	GBP2	2634	---	rna_protein-coding|genomic_protein-coding	1p22.2	guanylate binding protein 2	Sense	1.11857	2	1	0	0	1	1	-0.148293	-0.799895	1.15675	1.08039	7.21019	7.06189	7.17983	6.37993	6.37145	7.5282	5.60794	6.68833
235020_at	#N/A	TAF4B	6875	SPGF13 TAF2C2 TAFII105	rna_protein-coding	18q11.2	TATA-box binding protein associated factor 4b	Sense	1.09902	2	1	0	0	1	1	-0.044058	0.210505	1.05182	1.14621	8.03011	7.98606	8.25606	8.46657	5.63357	6.68539	6.93832	8.08454
209610_s_at	U133A	SLC1A4	6509	ASCT1 SATT SPATCCM	rna_protein-coding	2p14	solute carrier family 1 member 4	Sense	-1.06	2	1	0	0	1	1	0.129569	-0.007983	-1.0146	-1.10541	8.51728	8.64685	8.06241	8.05443	8.63235	7.61775	7.89827	6.79286
230363_s_at	#N/A	INPP5F	22876	MSTP007 MSTPO47 SAC2 hSAC2	rna_protein-coding	10q26.11	inositol polyphosphate-5-phosphatase F	Sense	-1.06667	2	1	0	0	1	1	0.343668	-0.180798	-1.11237	-1.02098	3.99692	4.34059	5.88947	5.70868	7.52069	6.40832	6.58528	5.5643
204602_at	U133A	DKK1	22943	DKK-1 SK	rna_protein-coding|genomic_protein-coding	10q21.1	dickkopf WNT signaling pathway inhibitor 1	Sense	-1.08317	2	1	0	0	1	1	-0.439168	0.307228	-1.01495	-1.15139	8.62979	8.19062	3.5374	3.84463	11.8801	10.8651	8.20912	7.05773
212122_at	U133A	RHOQ	23433	ARHQ HEL-S-42 RASL7A TC10 TC10A	rna_protein-coding	2p21	ras homolog family member Q	Sense	-1.11294	2	1	0	0	1	1	-0.059029	-0.330161	-1.14205	-1.08384	7.20067	7.14164	7.60232	7.27216	7.4618	6.31975	7.68217	6.59834
201976_s_at	U133A	MYO10	4651	---	rna_protein-coding	5p15.1	myosin X	Sense	-1.11414	2	1	0	0	1	1	0.021096	0.335419	-1.10703	-1.12125	10.6539	10.675	8.5072	8.84262	10.1262	9.01914	9.89	8.76875
204608_at	U133A	ASL	435	ASAL	rna_protein-coding	7q11.21	argininosuccinate lyase	Sense	-1.12593	2	1	0	0	1	1	0.049965	-0.067733	-1.01857	-1.23328	6.92324	6.9732	8.18811	8.12038	7.50954	6.49097	8.45305	7.21977
235425_at	#N/A	SGO2	151246	SGOL2 TRIPIN	rna_protein-coding	2q33.1	shugoshin 2	Sense	-1.14411	2	1	0	0	1	1	0.165295	-0.036537	-1.26513	-1.0231	8.07908	8.24438	9.26566	9.22912	8.98817	7.72304	9.71473	8.69163
209755_at	U133A	NMNAT2	23057	C1orf15 PNAT2	rna_protein-coding|genomic_protein-coding	1q25.3	nicotinamide nucleotide adenylyltransferase 2	Sense	-1.18385	2	1	0	0	1	1	-0.194199	-0.241153	-1.21261	-1.15509	6.06172	5.86752	6.77466	6.53351	7.35684	6.14423	9.54848	8.39339
230645_at	#N/A	FRMD3	257019	4.1O EPB41L4O EPB41LO P410	rna_protein-coding	9q21.32	FERM domain containing 3	Sense	-1.21969	2	1	0	0	1	1	-1.02392	-0.024695	-1.40547	-1.0339	5.65937	4.63545	4.56027	4.53557	8.45592	7.05045	7.60223	6.56833
228400_at	#N/A	SHROOM3	57619	APXL3 MSTP013 SHRM ShrmL	rna_protein-coding	4q21.1	shroom family member 3	Sense	-1.22199	2	1	0	0	1	1	-0.783656	-0.563943	-1.00308	-1.4409	6.8339	6.05025	5.23419	4.67024	8.94765	7.94457	6.22392	4.78301
231121_at	#N/A	HPS3	84343	BLOC2S1 SUTAL	genomic_protein-coding|rna_protein-coding	3q24	HPS3, biogenesis of lysosomal organelles complex 2 subunit 1	Sense	-1.2317	2	1	0	0	1	1	0.09531	-0.211308	-1.17043	-1.29298	6.85533	6.95064	6.38211	6.1708	6.02323	4.8528	7.28157	5.98859
240024_at	#N/A	SEC14L2	23541	C22orf6 SPF TAP TAP1	rna_protein-coding	22q12.2	SEC14 like lipid binding 2	Sense	-1.25362	2	1	0	0	1	1	0.639153	0.069774	-1.11109	-1.39616	4.44836	5.08752	4.88077	4.95055	6.76133	5.65024	6.35723	4.96106
220238_s_at	U133A	KLHL7	55975	CISS3 KLHL6 SBBI26	rna_protein-coding	7p15.3	kelch like family member 7	Sense	-1.28148	2	1	0	0	1	1	0.765862	-0.157037	-1.43923	-1.12373	6.42626	7.19212	7.01821	6.86117	8.06242	6.62319	6.69694	5.5732
227048_at	#N/A	LAMA1	284217	LAMA PTBHS S-LAM-alpha	rna_protein-coding	18p11.31	laminin subunit alpha 1	Sense	-1.29309	2	1	0	0	1	1	-0.11779	0.121223	-1.35822	-1.22795	3.61812	3.50033	7.61793	7.73915	9.32345	7.96523	6.97934	5.75139
229800_at	#N/A	DCLK1	9201	CL1 CLICK1 DCAMKL1 DCDC3A DCLK	rna_protein-coding	13q13.3	doublecortin like kinase 1	Sense	-1.34649	2	1	0	0	1	1	-0.420015	-0.306569	-1.04103	-1.65194	5.11132	4.6913	7.21266	6.90609	9.72012	8.67909	8.50836	6.85642
229845_at	#N/A	MAPKAP1	79109	JC310 MIP1 SIN1 SIN1b SIN1g	rna_protein-coding	9q33.3	mitogen-activated protein kinase associated protein 1	Sense	-1.37298	2	1	0	0	1	1	-0.001996	0.24355	-1.35243	-1.39353	7.77989	7.7779	7.95786	8.20141	7.71716	6.36472	9.77567	8.38214
226452_at	#N/A	PDK1	5163	---	rna_protein-coding	2q31.1	pyruvate dehydrogenase kinase 1	Sense	-1.44817	2	1	0	0	1	1	-0.829138	-0.371655	-1.5558	-1.34053	8.80877	7.97963	7.76764	7.39599	9.58315	8.02735	10.0153	8.67478
210138_at	U133A	RGS20	8601	RGSZ1 ZGAP1 g(z)GAP gz-GAP	rna_protein-coding	8q11.23	regulator of G-protein signaling 20	Sense	-1.59809	2	1	0	0	1	1	-0.121325	0.293393	-1.39017	-1.80601	9.00665	8.88532	6.31616	6.60955	9.9549	8.56472	9.7005	7.89449
223908_at	#N/A	HDAC8	55869	CDA07 CDLS5 HD8 HDACL1 MRXS6 RPD3 WTS	rna_protein-coding|genomic_protein-coding	Xq13.1	histone deacetylase 8	Sense	-1.64441	2	1	0	0	1	1	0.72143	-0.093563	-1.5238	-1.76502	4.8698	5.59123	6.04138	5.94782	7.47028	5.94648	7.05935	5.29432
201566_x_at	U133A	ID2	3398	GIG8 ID2A ID2H bHLHb26	rna_protein-coding	2p25.1	inhibitor of DNA binding 2, HLH protein	Uncertain	-1.71424	3	1	1	0	1	1	1.35354	-0.613502	-1.49366	-1.93483	7.07851	8.43205	9.35363	8.74013	7.34976	5.8561	9.57424	7.63941
206343_s_at	U133A	NRG1	3084	ARIA GGF GGF2 HGL HRG HRG1 HRGA MST131 MSTP131 NDF NRG1-IT2 SMDF	rna_protein-coding	8p12	neuregulin 1	Sense	-1.80978	2	1	0	0	1	1	-0.030626	0.075428	-1.85546	-1.7641	8.63927	8.60864	6.8797	6.95513	8.56059	6.70514	8.62192	6.85782
207147_at	U133A	DLX2	1746	TES-1 TES1	rna_protein-coding|genomic_protein-coding	2q31.1	distal-less homeobox 2	Sense	-1.91516	2	1	0	0	1	1	0.822051	-0.027865	-1.02245	-2.80787	6.93894	7.76099	8.10069	8.07282	6.58608	5.56363	8.513	5.70513
207826_s_at	U133A	ID3	3399	HEIR-1 bHLHb25	rna_protein-coding|genomic_protein-coding	1p36.12	inhibitor of DNA binding 3, HLH protein	Sense	-2.26864	2	1	0	0	1	1	0.588417	0.431671	-1.89654	-2.64075	10.6466	11.235	8.32578	8.75745	10.2637	8.3672	10.1906	7.54982

## Sheet: Genomic Alternations
	Supplementary Table2: list of TMZ related somatic mutations overlaped with our gene signatures
	CDH11
	OAS1
	RERG
	ST6GALNAC5
	IFITM1
	PCDH18
	C1S
	SERPINB3
	TFF2
	CH25H
	IFITM2
	DDX60
	CADPS
	PARM1
	TIMP3
	FN1
	RFTN1
	ZNF423
	COL4A6
	MTUS1
	IFITM3
	GDF15
	MAMDC2
	ARHGAP28
	CHI3L1
	COL6A2
	PLAU
	PML
	CFH
	THSD4
	IFIH1
	CADPS2
	DCN
	HLA-C
	C1R
	CCDC69
	SMOC1
	RNF43
	PDE4D
	FILIP1L
	JUNB
	CASP1
	FAM84A
	MYH10
	CYP2J2
	EDIL3
	ERAP2
	TAF4B
	INPP5F
	MYO10
	ASL
	FRMD3
	SHROOM3
	LAMA1
	MAPKAP1
	RGS20
	ID2
	NRG1
